# Supplementary material for: Bright and stable anti-counterfeiting devices with independent stochastic processes covering multiple length scales
Source: Nat Commun. 2025 Jan 8;16:502. doi: 10.1038/s41467-024-55646-4 (PMC11711641; doi:10.1038/s41467-024-55646-4)
Supplement: Supplementary file 3 — Source Data [file 41467_2024_55646_MOESM3_ESM.xlsx]

## Sheet: Figure 2d
Figure 2d
Collated data	Normalised IntDen							Individual Values	Carbon Dot Sample 1											Carbon Dot Sample 2											F8BT Sample 2											F8BT Sample 1
time (s)	Perovskite S1	Perovskite S2	Cdot S1	Cdot S2	F8BT S1	F8BT S2				Label	Slices	Area	Mean	IntDen	RawIntDen		normalised mean	Normalised IntDen			Label	Slices	Area	Mean	IntDen	RawIntDen		normalised mean	Normalised IntDen			Label	Slices	Area	Mean	IntDen	RawIntDen		normalised mean	Normalised IntDen			Label	Slices	Area	Mean	IntDen	RawIntDen
15	100	100	100	100	100	100			1	014_Carbon dot photobleach2 80% 300.tif_slice	1	545.258	5871.12	3.20127e+06	393576387		100	100		1	018_Carbon dot photobleach3 80% 300.tif_slice	1	238.507	12982.7	3.09646e+06	380690559		100	100		1	028_F8BT photobleach2 80% 80gain.tif_slice	1	122.259	6933.31	847661	104214620		100	100		1	025_F8BT photobleach 80% 80gain.tif_slice	1	152.737	7954.81	1.21499e+06	149375354
30	73.3655	69.2234	92.7961	90.3067	93.3991	94.2783			12	014_Carbon dot photobleach2 80% 300.tif_slice	2	528.762	5618.13	2.97066e+06	365223492		96.9746	92.7961		12	018_Carbon dot photobleach3 80% 300.tif_slice	2	250.456	11164.9	2.79631e+06	343789274		105.01	90.3068		12	028_F8BT photobleach2 80% 80gain.tif_slice	2	117.46	6803.67	799160	98251769		96.0747	94.2783		12	025_F8BT photobleach 80% 80gain.tif_slice	2	144.05	7877.77	1.13479e+06	139515296
45	58.2199	73.9279	85.0698	81.0791	90.8873	94.0445			23	014_Carbon dot photobleach2 80% 300.tif_slice	3	497.667	5472.17	2.72331e+06	334814506		91.2718	85.0698		23	018_Carbon dot photobleach3 80% 300.tif_slice	3	245.901	10209.7	2.51058e+06	308660558		103.1	81.0791		23	028_F8BT photobleach2 80% 80gain.tif_slice	3	131.703	6052.87	797178	98008082		107.725	94.0445		23	025_F8BT photobleach 80% 80gain.tif_slice	3	139.861	7895.51	1.10427e+06	135763269
60	51.6137	74.5856	72.4444	75.1123	91.2788	90.3914			34	014_Carbon dot photobleach2 80% 300.tif_slice	4	367.331	6313.5	2.31914e+06	285124167		67.3683	72.4444		34	018_Carbon dot photobleach3 80% 300.tif_slice	4	238.255	9761.89	2.32582e+06	285945397		99.8943	75.1123		34	028_F8BT photobleach2 80% 80gain.tif_slice	4	124.366	6160.96	766212	94201014		101.723	90.3914		34	025_F8BT photobleach 80% 80gain.tif_slice	4	154.933	7158.13	1.10903e+06	136348050
75	50.6769	75.0191	79.7391	68.1605	88.8386	87.4123			45	014_Carbon dot photobleach2 80% 300.tif_slice	5	482.668	5288.66	2.55267e+06	313834450		88.521	79.7391		45	018_Carbon dot photobleach3 80% 300.tif_slice	5	215.912	9775.12	2.11056e+06	259480637		90.5265	68.1605		45	028_F8BT photobleach2 80% 80gain.tif_slice	5	121.698	6088.51	740960	91096341		99.5411	87.4122		45	025_F8BT photobleach 80% 80gain.tif_slice	5	151.98	7102.11	1.07938e+06	132702925
90	45.6117	69.8542	71.9293	63.717	85.9786	86.6768			56	014_Carbon dot photobleach2 80% 300.tif_slice	6	440.966	5221.84	2.30265e+06	283096926		80.8729	71.9293		56	018_Carbon dot photobleach3 80% 300.tif_slice	6	203.776	9682.06	1.97297e+06	242564674		85.4382	63.717		56	028_F8BT photobleach2 80% 80gain.tif_slice	6	121.796	6032.45	734726	90329927		99.6213	86.6768		56	025_F8BT photobleach 80% 80gain.tif_slice	6	147.873	7064.4	1.04463e+06	128430772
105	44.1921	65.4639	68.6957	60.5189	82.1408	84.0687			58	014_Carbon dot photobleach2 80% 300.tif_slice	7	462.464	4755.27	2.19914e+06	270370160		84.8156	68.6957		58	018_Carbon dot photobleach3 80% 300.tif_slice	7	214.22	8747.75	1.87394e+06	230389598		89.8171	60.5189		58	028_F8BT photobleach2 80% 80gain.tif_slice	7	118.485	6014.41	712618	87611912		96.9131	84.0687		58	025_F8BT photobleach 80% 80gain.tif_slice	7	129.433	7710.56	998002	122698145
120	40.6627	60.4887	64.0999	58.5999	82.4622	81.7345			59	014_Carbon dot photobleach2 80% 300.tif_slice	8	406.666	5045.94	2.05201e+06	252282045		74.5823	64.0999		59	018_Carbon dot photobleach3 80% 300.tif_slice	8	218.921	8288.47	1.81452e+06	223084139		91.7881	58.5999		59	028_F8BT photobleach2 80% 80gain.tif_slice	8	115.061	6021.44	692832	85179352		94.1125	81.7346		59	025_F8BT photobleach 80% 80gain.tif_slice	8	143.301	6991.61	1.00191e+06	123178200
135	35.2804	54.19	61.4157	56.6198	81.3911	78.6819			60	014_Carbon dot photobleach2 80% 300.tif_slice	9	430.441	4567.61	1.96609e+06	241717861		78.9426	61.4157		60	018_Carbon dot photobleach3 80% 300.tif_slice	9	225.941	7759.6	1.75321e+06	215546066		94.7314	56.6198		60	028_F8BT photobleach2 80% 80gain.tif_slice	9	110.465	6037.7	666956	81998027		90.3533	78.6819		60	025_F8BT photobleach 80% 80gain.tif_slice	9	141.439	6991.68	988894	121578271
150	33.0971	45.5662	64.5433	53.0116	79.9181	78.0951			2	014_Carbon dot photobleach2 80% 300.tif_slice	10	508.468	4063.59	2.06621e+06	254027103		93.2527	64.5433		2	018_Carbon dot photobleach3 80% 300.tif_slice	10	209.364	7840.33	1.64148e+06	201810030		87.7811	53.0116		2	028_F8BT photobleach2 80% 80gain.tif_slice	10	111.864	5917.72	661981	81386458		91.4976	78.095		2	025_F8BT photobleach 80% 80gain.tif_slice	10	141.121	6880.58	970997	119377993
165	33.7955	45.7258	58.981	52.2038	78.1107	77.0359			3	014_Carbon dot photobleach2 80% 300.tif_slice	11	470.614	4012.08	1.88814e+06	232135141		86.3103	58.981		3	018_Carbon dot photobleach3 80% 300.tif_slice	11	216.831	7454.99	1.61647e+06	198735018		90.9118	52.2038		3	028_F8BT photobleach2 80% 80gain.tif_slice	11	111.197	5872.48	653003	80282669		90.952	77.0359		3	025_F8BT photobleach 80% 80gain.tif_slice	11	137.754	6889.36	949037	116678136
180	30.7485	58.9538	55.8237	46.5761	76.9173	74.5728			4	014_Carbon dot photobleach2 80% 300.tif_slice	12	435.004	4108.16	1.78707e+06	219708795		79.7795	55.8237		4	018_Carbon dot photobleach3 80% 300.tif_slice	12	192.454	7493.8	1.44221e+06	177310722		80.6911	46.5761		4	028_F8BT photobleach2 80% 80gain.tif_slice	12	107.48	5881.32	632125	77715759		87.9117	74.5728		4	025_F8BT photobleach 80% 80gain.tif_slice	12	137.99	6772.5	934537	114895498
195	29.0611	48.0951	51.7633	47.1025	74.3985	74.372			5	014_Carbon dot photobleach2 80% 300.tif_slice	13	412.977	4012.53	1.65708e+06	203728213		75.7397	51.7633		5	018_Carbon dot photobleach3 80% 300.tif_slice	13	199.807	7299.6	1.45851e+06	179314801		83.7741	47.1025		5	028_F8BT photobleach2 80% 80gain.tif_slice	13	107.944	5840.29	630423	77506506		88.2913	74.372		5	025_F8BT photobleach 80% 80gain.tif_slice	13	132.321	6831.39	903934	111133081
210	28.6443	43.5813	52.045	46.2376	72.8887	71.9232			6	014_Carbon dot photobleach2 80% 300.tif_slice	14	455.737	3655.84	1.6661e+06	204836781		83.5819	52.045		6	018_Carbon dot photobleach3 80% 300.tif_slice	14	206.55	6931.64	1.43173e+06	176022042		86.6012	46.2376		6	028_F8BT photobleach2 80% 80gain.tif_slice	14	106.284	5736.17	609665	74954493		86.9335	71.9232		6	025_F8BT photobleach 80% 80gain.tif_slice	14	130.93	6763.86	885590	108877809
225	30.4149	44.7615	46.8101	42.8971	71.1572	71.7281			7	014_Carbon dot photobleach2 80% 300.tif_slice	15	365.85	4095.99	1.49852e+06	184233654		67.0967	46.8101		7	018_Carbon dot photobleach3 80% 300.tif_slice	15	184.955	7181.73	1.32829e+06	163305291		77.547	42.8971		7	028_F8BT photobleach2 80% 80gain.tif_slice	15	108.464	5605.64	608011	74751208		88.7166	71.7281		7	025_F8BT photobleach 80% 80gain.tif_slice	15	126.285	6846.02	864553	106291374
240	27.5428	42.7371	45.0075	42.4959	68.95	69.3315			8	014_Carbon dot photobleach2 80% 300.tif_slice	16	378.417	3807.47	1.44081e+06	177138920		69.4015	45.0075		8	018_Carbon dot photobleach3 80% 300.tif_slice	16	183.8	7159.27	1.31587e+06	161778008		77.0627	42.4959		8	028_F8BT photobleach2 80% 80gain.tif_slice	16	105.162	5588.49	587696	72253536		86.0158	69.3315		8	025_F8BT photobleach 80% 80gain.tif_slice	16	123.878	6762.59	837735	102994313
255	26.1614	48.7625	45.8481	40.0675	67.6654	68.147			9	014_Carbon dot photobleach2 80% 300.tif_slice	17	414.49	3541.03	1.46772e+06	180447084		76.0172	45.848		9	018_Carbon dot photobleach3 80% 300.tif_slice	17	182.929	6782.26	1.24067e+06	152533064		76.6975	40.0675		9	028_F8BT photobleach2 80% 80gain.tif_slice	17	104.975	5502.8	577656	71019142		85.8628	68.147		9	025_F8BT photobleach 80% 80gain.tif_slice	17	121.495	6766.78	822128	101075458
270	27.3966	36.0238	46.8366	37.7414	67.0111	68.876			10	014_Carbon dot photobleach2 80% 300.tif_slice	18	480.927	3117.66	1.49937e+06	184337965		88.2017	46.8366		10	018_Carbon dot photobleach3 80% 300.tif_slice	18	181.555	6436.89	1.16865e+06	143677795		76.1215	37.7414		10	028_F8BT photobleach2 80% 80gain.tif_slice	18	111.352	5243.16	583835	71778839		91.0788	68.876		10	025_F8BT photobleach 80% 80gain.tif_slice	18	123.935	6569.4	814177	100098014
285	26.2255	41.7958	40.2511	38.8233	62.4161	64.5447			11	014_Carbon dot photobleach2 80% 300.tif_slice	19	378.059	3408.32	1.28855e+06	158418654		69.3358	40.2511		11	018_Carbon dot photobleach3 80% 300.tif_slice	19	188.037	6393.15	1.20215e+06	147796764		78.8392	38.8233		11	028_F8BT photobleach2 80% 80gain.tif_slice	19	99.2	5515.34	547120	67265040		81.1392	64.5447		11	025_F8BT photobleach 80% 80gain.tif_slice	19	103.828	7303.9	758349	93234222
300	22.7262	38.3846	52.8254	34.8584	63.5091	65.7189			13	014_Carbon dot photobleach2 80% 300.tif_slice	20	628.914	2688.9	1.69109e+06	207908353		115.342	52.8254		13	018_Carbon dot photobleach3 80% 300.tif_slice	20	150.711	7161.89	1.07938e+06	132702672		63.1893	34.8584		13	028_F8BT photobleach2 80% 80gain.tif_slice	20	106.846	5213.82	557074	68488726		87.3932	65.7189		13	025_F8BT photobleach 80% 80gain.tif_slice	20	116.338	6632.66	771629	94866991
315	23.734	43.5765	34.3292	35.4466	61.5479	62.5202			14	014_Carbon dot photobleach2 80% 300.tif_slice	21	286.936	3830.02	1.09897e+06	135111626		52.6239	34.3292		14	018_Carbon dot photobleach3 80% 300.tif_slice	21	167.361	6558.21	1.09759e+06	134941805		70.1703	35.4466		14	028_F8BT photobleach2 80% 80gain.tif_slice	21	98.565	5376.73	529959	65155158		80.6198	62.5202		14	025_F8BT photobleach 80% 80gain.tif_slice	21	112.71	6634.73	747801	91937411
330	24.6427	50.5811	35.035	34.5557	61.4016	62.8278			15	014_Carbon dot photobleach2 80% 300.tif_slice	22	312.94	3583.96	1.12157e+06	137889410		57.393	35.035		15	018_Carbon dot photobleach3 80% 300.tif_slice	22	164.872	6489.91	1.07e+06	131550411		69.1267	34.5557		15	028_F8BT photobleach2 80% 80gain.tif_slice	22	99.322	5362.03	532567	65475802		81.239	62.8278		15	025_F8BT photobleach 80% 80gain.tif_slice	22	115.679	6449.08	746023	91718871
345	24.0799	30.8015	33.5818	33.0528	58.6327	61.5914			16	014_Carbon dot photobleach2 80% 300.tif_slice	23	313.924	3424.54	1.07504e+06	132169950		57.5735	33.5818		16	018_Carbon dot photobleach3 80% 300.tif_slice	23	159.439	6419.18	1.02347e+06	125828772		66.8488	33.0528		16	028_F8BT photobleach2 80% 80gain.tif_slice	23	106.057	4922.71	522086	64187226		86.7478	61.5914		16	025_F8BT photobleach 80% 80gain.tif_slice	23	110.058	6472.75	712381	87582749
360	23.6089	37.0206	40.8009	36.6543	57.3669	60.8995			17	014_Carbon dot photobleach2 80% 300.tif_slice	24	453.988	2877.05	1.30615e+06	160582773		83.2611	40.8009		17	018_Carbon dot photobleach3 80% 300.tif_slice	24	214.366	5294.61	1.13499e+06	139539469		89.8783	36.6543		17	028_F8BT photobleach2 80% 80gain.tif_slice	24	102.104	5055.86	516222	63466212		83.5145	60.8995		17	025_F8BT photobleach 80% 80gain.tif_slice	24	107.659	6474.16	697001	85691968
375	24.6879	44.19	29.1724	33.8332	56.0618	57.5566			18	014_Carbon dot photobleach2 80% 300.tif_slice	25	262.714	3554.77	933887	114815587		48.1816	29.1724		18	018_Carbon dot photobleach3 80% 300.tif_slice	25	185.947	5634.05	1.04763e+06	128799991		77.9629	33.8333		18	028_F8BT photobleach2 80% 80gain.tif_slice	25	93.653	5209.52	487885	59982377		76.6021	57.5566		18	025_F8BT photobleach 80% 80gain.tif_slice	25	106.862	6374.07	681145	83742506
390	24.3424	49.3483	35.4647	32.0218	54.5599	56.9725			19	014_Carbon dot photobleach2 80% 300.tif_slice	26	347.378	3268.26	1.13532e+06	139580737		63.7089	35.4647		19	018_Carbon dot photobleach3 80% 300.tif_slice	26	175.259	5657.58	991541	121903811		73.4817	32.0218		19	028_F8BT photobleach2 80% 80gain.tif_slice	26	92.733	5207.76	482934	59373687		75.8496	56.9725		19	025_F8BT photobleach 80% 80gain.tif_slice	26	103.372	6412.71	662897	81499091
405	20.5901	48.2732	34.1007	30.8794	54.0614	54.6705			20	014_Carbon dot photobleach2 80% 300.tif_slice	27	370.421	2947.07	1.09166e+06	134212303		67.935	34.1007		20	018_Carbon dot photobleach3 80% 300.tif_slice	27	170.273	5615.5	956168	117554900		71.3912	30.8794		20	028_F8BT photobleach2 80% 80gain.tif_slice	27	85.519	5418.93	463420	56974606		69.949	54.6705		20	025_F8BT photobleach 80% 80gain.tif_slice	27	103.999	6315.85	656841	80754455
420	22.8558	44.0572	33.2552	30.7289	51.9047	54.6169			21	014_Carbon dot photobleach2 80% 300.tif_slice	28	339.724	3133.68	1.06459e+06	130884456		62.3052	33.2552		21	018_Carbon dot photobleach3 80% 300.tif_slice	28	166.426	5717.31	951508	116981966		69.7782	30.7289		21	028_F8BT photobleach2 80% 80gain.tif_slice	28	87.935	5264.9	462966	56918821		71.9252	54.6169		21	025_F8BT photobleach 80% 80gain.tif_slice	28	99.574	6333.34	630636	77532763
435	23.2559	57.3731	40.4349	34.2457	52.028	55.3277			22	014_Carbon dot photobleach2 80% 300.tif_slice	29	531.861	2433.78	1.29443e+06	159142385		97.543	40.4349		22	018_Carbon dot photobleach3 80% 300.tif_slice	29	204.85	5176.5	1.06041e+06	130370201		85.8885	34.2457		22	028_F8BT photobleach2 80% 80gain.tif_slice	29	94.799	4947.19	468991	57659542		77.5395	55.3277		22	025_F8BT photobleach 80% 80gain.tif_slice	29	103.885	6084.95	632135	77717043
450	20.2012	46.8518	29.6811	33.103	50.2871	53.7837			24	014_Carbon dot photobleach2 80% 300.tif_slice	30	309.784	3067.21	950173	116817821		56.8142	29.6811		24	018_Carbon dot photobleach3 80% 300.tif_slice	30	201.165	5095.43	1.02502e+06	126020113		84.3434	33.103		24	028_F8BT photobleach2 80% 80gain.tif_slice	30	94.157	4841.95	455903	56050456		77.0144	53.7837		24	025_F8BT photobleach 80% 80gain.tif_slice	30	98.224	6220.32	610983	75116531
465	20.5845	45.4758	36.5035	39.5809	49.7691	52.5752			25	014_Carbon dot photobleach2 80% 300.tif_slice	31	500.432	2335.13	1.16858e+06	143669105		91.7789	36.5035		25	018_Carbon dot photobleach3 80% 300.tif_slice	31	278.566	4399.69	1.22561e+06	150680641		116.796	39.5809		25	028_F8BT photobleach2 80% 80gain.tif_slice	31	90.334	4933.46	445659	54791047		73.8874	52.5752		25	025_F8BT photobleach 80% 80gain.tif_slice	31	101.087	5981.88	604689	74342761
480	24.7376	42.4284	27.4883	29.4486	48.1146	52.476			26	014_Carbon dot photobleach2 80% 300.tif_slice	32	278.688	3157.56	879974	108187345		51.1112	27.4883		26	018_Carbon dot photobleach3 80% 300.tif_slice	32	170.403	5351.21	911864	112107938		71.4457	29.4486		26	028_F8BT photobleach2 80% 80gain.tif_slice	32	92.571	4805.18	444819	54687697		75.7171	52.476		26	025_F8BT photobleach 80% 80gain.tif_slice	32	94.352	6195.8	584587	71871279
495	20.2071	39.1089	31.4042	29.4219	48.243	52.1191			27	014_Carbon dot photobleach2 80% 300.tif_slice	33	369.405	2721.49	1.00533e+06	123599338		67.7487	31.4042		27	018_Carbon dot photobleach3 80% 300.tif_slice	33	178.805	5095.13	911037	112006298		74.9684	29.4219		27	028_F8BT photobleach2 80% 80gain.tif_slice	33	94.637	4668.31	441794	54315765		77.407	52.1191		27	025_F8BT photobleach 80% 80gain.tif_slice	33	95.71	6124.18	586148	72063204
510	21.9237	42.1759	20.3612	31.1285	47.0196	50.3613			28	014_Carbon dot photobleach2 80% 300.tif_slice	34	185.646	3511.09	651818	80137005		34.0474	20.3612		28	018_Carbon dot photobleach3 80% 300.tif_slice	34	218.043	4420.61	963883	118503360		91.42	31.1285		28	028_F8BT photobleach2 80% 80gain.tif_slice	34	84.909	5027.67	426893	52483806		69.4501	50.3613		28	025_F8BT photobleach 80% 80gain.tif_slice	34	93.246	6126.63	571283	70235687
525	22.935	38.4353	25.2709	33.9698	45.6632	48.7404			29	014_Carbon dot photobleach2 80% 300.tif_slice	35	279.559	2893.81	808990	99460294		51.271	25.2709		29	018_Carbon dot photobleach3 80% 300.tif_slice	35	235.311	4470.1	1.05186e+06	129319847		98.66	33.9698		29	028_F8BT photobleach2 80% 80gain.tif_slice	35	81.769	5052.69	413154	50794649		66.8818	48.7404		29	025_F8BT photobleach 80% 80gain.tif_slice	35	92.668	5986.98	554804	68209648
540	21.6736	40.042	25.9728	26.5611	45.8067	49.0028			30	014_Carbon dot photobleach2 80% 300.tif_slice	36	300.625	2765.77	831461	102222925		55.1345	25.9728		30	018_Carbon dot photobleach3 80% 300.tif_slice	36	149.133	5514.89	822454	101115533		62.5277	26.5611		30	028_F8BT photobleach2 80% 80gain.tif_slice	36	85.836	4839.2	415378	51068103		70.2083	49.0028		30	025_F8BT photobleach 80% 80gain.tif_slice	36	94.677	5878.35	556547	68423942
555	21.1891	54.4752	28.4655	32.4751	46.2243	47.4986			31	014_Carbon dot photobleach2 80% 300.tif_slice	37	347.492	2622.39	911259	112033534		63.7298	28.4655		31	018_Carbon dot photobleach3 80% 300.tif_slice	37	235.051	4278.14	1.00558e+06	123629546		98.551	32.4751		31	028_F8BT photobleach2 80% 80gain.tif_slice	37	80.378	5009.15	402627	49500446		65.744	47.4986		31	025_F8BT photobleach 80% 80gain.tif_slice	37	103.381	5432.56	561621	69047769
570	21.4121	56.2106	31.758	24.5519	45.2894	47.9855			32	014_Carbon dot photobleach2 80% 300.tif_slice	38	440.209	2309.49	1.01666e+06	124991863		80.7341	31.758		32	018_Carbon dot photobleach3 80% 300.tif_slice	38	136.648	5563.49	760239	93466609		57.2931	24.5519		32	028_F8BT photobleach2 80% 80gain.tif_slice	38	84.12	4835.42	406754	50007880		68.8048	47.9855		32	025_F8BT photobleach 80% 80gain.tif_slice	38	101.583	5416.86	550261	67651142
585	19.3634	47.5802	22.8814	28.4512	43.7238	47.3437			33	014_Carbon dot photobleach2 80% 300.tif_slice	39	269.619	2716.78	732496	90055774		49.448	22.8814		33	018_Carbon dot photobleach3 80% 300.tif_slice	39	190.38	4627.49	880981	108311107		79.8216	28.4512		33	028_F8BT photobleach2 80% 80gain.tif_slice	39	87.056	4609.84	401314	49339059		71.2062	47.3437		33	025_F8BT photobleach 80% 80gain.tif_slice	39	92.001	5774.26	531240	65312634
600	19.8547	49.1329	24.4783	28.5934	42.3664	45.4658			35	014_Carbon dot photobleach2 80% 300.tif_slice	40	291.263	2690.41	783618	96340985		53.4175	24.4783		35	018_Carbon dot photobleach3 80% 300.tif_slice	40	187.671	4717.73	885382	108852235		78.6857	28.5934		35	028_F8BT photobleach2 80% 80gain.tif_slice	40	77.019	5003.91	385396	47381995		62.9966	45.4658		35	025_F8BT photobleach 80% 80gain.tif_slice	40	86.495	5951.19	514747	63284916
615	19.5446	52.6514	27.5792	27.8642	42.4976	47.7141			36	014_Carbon dot photobleach2 80% 300.tif_slice	41	368.128	2398.31	882884	108545052		67.5145	27.5792		36	018_Carbon dot photobleach3 80% 300.tif_slice	41	173.388	4976.14	862804	106076319		72.6972	27.8642		36	028_F8BT photobleach2 80% 80gain.tif_slice	41	91.473	4421.58	404454	49725117		74.819	47.7141		36	025_F8BT photobleach 80% 80gain.tif_slice	41	92.489	5582.71	516342	63480967
630	20.7083	53.8534	25.4463	26.7889	40.7045	45.2604			37	014_Carbon dot photobleach2 80% 300.tif_slice	42	337.772	2411.7	814606	100150703		61.9472	25.4463		37	018_Carbon dot photobleach3 80% 300.tif_slice	42	173.592	4778.51	829508	101982880		72.7828	26.7889		37	028_F8BT photobleach2 80% 80gain.tif_slice	42	78.841	4866.19	383655	47167980		64.4869	45.2604		37	025_F8BT photobleach 80% 80gain.tif_slice	42	84.787	5832.93	494555	60802501
645	18.5755	56.2375	21.9687	24.3056	40.7586	45.1706			38	014_Carbon dot photobleach2 80% 300.tif_slice	43	258.305	2722.67	703279	86463699		47.373	21.9687		38	018_Carbon dot photobleach3 80% 300.tif_slice	43	142.187	5293.13	752614	92529168		59.6154	24.3056		38	028_F8BT photobleach2 80% 80gain.tif_slice	43	82.298	4652.53	382893	47074328		67.3145	45.1706		38	025_F8BT photobleach 80% 80gain.tif_slice	43	85.454	5795.1	495213	60883358
660	17.8752	53.104	24.7783	24.9891	41.0019	44.1243			39	014_Carbon dot photobleach2 80% 300.tif_slice	44	319.471	2482.91	793219	97521363		58.5908	24.7783		39	018_Carbon dot photobleach3 80% 300.tif_slice	44	151.996	5090.77	773778	95131185		63.7281	24.9891		39	028_F8BT photobleach2 80% 80gain.tif_slice	44	79.174	4724.05	374024	45983940		64.7592	44.1243		39	025_F8BT photobleach 80% 80gain.tif_slice	44	89.724	5552.23	498168	61246679
675	18.1362	54.3932	25.5374	20.4085	39.4344	44.2168			40	014_Carbon dot photobleach2 80% 300.tif_slice	45	341.441	2394.33	817523	100509317		62.6201	25.5374		40	018_Carbon dot photobleach3 80% 300.tif_slice	45	102.722	6151.96	631940	77693106		43.0688	20.4085		40	028_F8BT photobleach2 80% 80gain.tif_slice	45	78.841	4753.99	374809	46080403		64.4869	44.2168		40	025_F8BT photobleach 80% 80gain.tif_slice	45	83.347	5748.54	479124	58905308
690	16.9677	59.2377	24.9499	28.2285	39.9018	42.148			41	014_Carbon dot photobleach2 80% 300.tif_slice	46	349.485	2285.41	798715	98196985		64.0953	24.9499		41	018_Carbon dot photobleach3 80% 300.tif_slice	46	205.191	4259.85	874085	107463275		86.0314	28.2285		41	028_F8BT photobleach2 80% 80gain.tif_slice	46	70.585	5061.58	357272	43924355		57.734	42.148		41	025_F8BT photobleach 80% 80gain.tif_slice	46	85.966	5639.46	484803	59603484
705	18.7895	58.7411	24.3408	23.8741	39.2361	44.4918			42	014_Carbon dot photobleach2 80% 300.tif_slice	47	338.179	2304.15	779216	95799785		62.0218	24.3408		42	018_Carbon dot photobleach3 80% 300.tif_slice	47	149.516	4944.31	739251	90886277		62.6883	23.8741		42	028_F8BT photobleach2 80% 80gain.tif_slice	47	84.291	4474.28	377139	46366936		68.9446	44.4918		42	025_F8BT photobleach 80% 80gain.tif_slice	47	86.633	5502.68	476714	58609031
720	19.4547	55.9802	22.2415	27.6295	40.0361	41.6482			43	014_Carbon dot photobleach2 80% 300.tif_slice	48	299.194	2379.76	712010	87537160		54.872	22.2415		43	018_Carbon dot photobleach3 80% 300.tif_slice	48	206.159	4149.89	855538	105182995		86.4373	27.6295		43	028_F8BT photobleach2 80% 80gain.tif_slice	48	71.39	4945.14	353035	43403472		58.3924	41.6482		43	025_F8BT photobleach 80% 80gain.tif_slice	48	90.676	5364.56	486435	59804107
735	17.8108	52.543	22.3994	28.7986	39.7291	41.4503			44	014_Carbon dot photobleach2 80% 300.tif_slice	49	291.581	2459.24	717067	88158879		53.4758	22.3994		44	018_Carbon dot photobleach3 80% 300.tif_slice	49	233.245	3823.19	891739	109633689		97.7938	28.7986		44	028_F8BT photobleach2 80% 80gain.tif_slice	49	73.587	4774.76	351358	43197289		60.1894	41.4503		44	025_F8BT photobleach 80% 80gain.tif_slice	49	94.938	5084.44	482705	59345555
750	17.6106	49.2942	29.6962	25.8705	38.1167	43.6106			46	014_Carbon dot photobleach2 80% 300.tif_slice	50	509.355	1866.39	950655	116877114		93.4154	29.6962		46	018_Carbon dot photobleach3 80% 300.tif_slice	50	194.17	4125.6	801069	98486395		81.4106	25.8705		46	028_F8BT photobleach2 80% 80gain.tif_slice	50	85.787	4309.15	369670	45448580		70.1682	43.6106		46	025_F8BT photobleach 80% 80gain.tif_slice	50	87.032	5321.22	463114	56936997
765	18.0913	59.5546	17.5469	27.1653	37.4398	43.2642			47	014_Carbon dot photobleach2 80% 300.tif_slice	51	217.27	2585.37	561723	69060374		39.8472	17.5469		47	018_Carbon dot photobleach3 80% 300.tif_slice	51	207.29	4057.91	841163	103415789		86.9115	27.1653		47	028_F8BT photobleach2 80% 80gain.tif_slice	51	86.088	4259.98	366734	45087611		70.4144	43.2642		47	025_F8BT photobleach 80% 80gain.tif_slice	51	82.802	5493.7	454890	55925915
780	15.7666	51.4046	21.0769	25.601	37.5792	40.8116			48	014_Carbon dot photobleach2 80% 300.tif_slice	52	291.223	2316.88	674729	82953668		53.4101	21.0769		48	018_Carbon dot photobleach3 80% 300.tif_slice	52	178.407	4443.36	792725	97460565		74.8016	25.601		48	028_F8BT photobleach2 80% 80gain.tif_slice	52	72.025	4803.12	345944	42531611		58.9118	40.8116		48	025_F8BT photobleach 80% 80gain.tif_slice	52	91.131	5010.18	456583	56133998
795	17.0946	53.8578	25.8252	25.3203	38.0438	40.5846			49	014_Carbon dot photobleach2 80% 300.tif_slice	53	397.93	2077.59	826735	101641898		72.9801	25.8252		49	018_Carbon dot photobleach3 80% 300.tif_slice	53	179.668	4363.8	784034	96392024		75.3303	25.3203		49	028_F8BT photobleach2 80% 80gain.tif_slice	53	73.985	4649.85	344020	42295080		60.515	40.5846		49	025_F8BT photobleach 80% 80gain.tif_slice	53	93.612	4937.71	462228	56828090
810	16.2534	54.2746	21.7944	25.2555	38.4851	42.3448			50	014_Carbon dot photobleach2 80% 300.tif_slice	54	310.858	2244.43	697697	85777486		57.0112	21.7944		50	018_Carbon dot photobleach3 80% 300.tif_slice	54	179.277	4362.12	782028	96145491		75.1663	25.2555		50	028_F8BT photobleach2 80% 80gain.tif_slice	54	86.275	4160.41	358940	44129446		70.5674	42.3448		50	025_F8BT photobleach 80% 80gain.tif_slice	54	98.598	4742.39	467590	57487242
825	17.5325	45.0239	27.1036	24.7002	36.6473	40.8364			51	014_Carbon dot photobleach2 80% 300.tif_slice	55	438.143	1980.31	867660	106673411		80.3552	27.1036		51	018_Carbon dot photobleach3 80% 300.tif_slice	55	182.246	4196.7	764831	94031207		76.4112	24.7002		51	028_F8BT photobleach2 80% 80gain.tif_slice	55	74.668	4635.9	346154	42557518		61.0736	40.8364		51	025_F8BT photobleach 80% 80gain.tif_slice	55	82.591	5391.17	445260	54741971
840	18.0728	54.2764	21.2949	25.3294	37.4273	39.4939			52	014_Carbon dot photobleach2 80% 300.tif_slice	56	299.015	2279.85	681709	83811811		54.8392	21.2949		52	018_Carbon dot photobleach3 80% 300.tif_slice	56	188.769	4154.88	784313	96426436		79.1461	25.3293		52	028_F8BT photobleach2 80% 80gain.tif_slice	56	69.983	4783.64	334774	41158401		57.2416	39.4939		52	025_F8BT photobleach 80% 80gain.tif_slice	56	95.564	4758.46	454738	55907171
855	18.2249	56.4025	22.2987	23.8999	36.9221	39.391			53	014_Carbon dot photobleach2 80% 300.tif_slice	57	340.627	2095.67	713843	87762541		62.4708	22.2987		53	018_Carbon dot photobleach3 80% 300.tif_slice	57	175.283	4222.02	740051	90984643		73.4918	23.8999		53	028_F8BT photobleach2 80% 80gain.tif_slice	57	70.349	4746.35	333902	41051210		57.541	39.391		53	025_F8BT photobleach 80% 80gain.tif_slice	57	90.537	4954.85	448599	55152452
870	17.5869	50.3684	22.6297	25.4047	38.1073	38.7689			54	014_Carbon dot photobleach2 80% 300.tif_slice	58	321.7	2251.9	724437	89065016		58.9996	22.6297		54	018_Carbon dot photobleach3 80% 300.tif_slice	58	204.923	3838.74	786647	96713287		85.9191	25.4047		54	028_F8BT photobleach2 80% 80gain.tif_slice	58	69.503	4728.25	328629	40402875		56.849	38.7689		54	025_F8BT photobleach 80% 80gain.tif_slice	58	104.292	4439.48	463000	56922974
885	17.1601	53.384	21.7256	23.8906	36.7039	39.1763			55	014_Carbon dot photobleach2 80% 300.tif_slice	59	327.914	2120.96	695494	85506683		60.1392	21.7256		55	018_Carbon dot photobleach3 80% 300.tif_slice	59	172.502	4288.45	739765	90949430		72.3258	23.8906		55	028_F8BT photobleach2 80% 80gain.tif_slice	59	73.709	4505.35	332082	40827450		60.2892	39.1763		55	025_F8BT photobleach 80% 80gain.tif_slice	59	93.75	4756.77	445948	54826564
900	18.1383	55.9014	20.9093	30.572	34.9337	40.1446			57	014_Carbon dot photobleach2 80% 300.tif_slice	60	323.937	2066.34	669365	82294231		59.4099	20.9093		57	018_Carbon dot photobleach3 80% 300.tif_slice	60	275.435	3436.93	946650	116384722		115.483	30.572		57	028_F8BT photobleach2 80% 80gain.tif_slice	60	75.831	4487.46	340290	41836557		62.0249	40.1446		57	025_F8BT photobleach 80% 80gain.tif_slice	60	80.264	5288.04	424441	52182357
900	19.9612	118.432	115.483	52.5505	62.0249	59.2586
[truncated: 20 more columns]

## Sheet: Figure 2e
Figure 2e
	F8BT:S=5:1 1ml H2O									Mean Diameter (nm)	Standard Deviation	F8BT:S=5:3 1ml H2O									Mean Diameter (nm)	Standard Deviation	F8BT:S=5:5 1ml H2O									Mean Diameter (nm)	Standard Deviation	F8BT:S=5:1 0.5ml H2O									Mean Diameter (nm)	Standard Deviation	F8BT:S=5:1 0.25ml H2O
Original	227.1	210	219	198.5	206	212.6	192.1	198.8	203.8	207.544	10.9456	174.6	176.6	176	177.7	176.8	174.5	182.5	180.6	185.8	178.344	3.84191	308.2	311.9	334	172.4	168.4	176.7	138.7	137.5	144.1	210.211	82.4154	249.3	234	241.5	236.1	245.5	247.8	220.4	211	209.9	232.833	15.4109	217.1	220.7	219.6	223.7	227.8
10x H2O	209.3	196.8	306.9	191.7	186.8	247.8	187.9	176	177.8	209	42.63	163.1	219.9	163.2	165.1	172.4	183.4	179.5	186.5	168.5	177.956	17.9872	414.5	411.7	421.2	160.4	171.4	165.3	128.8	131.5	131	237.311	134.787	244.5	264.2	287.4	238.6	235.3	246.7	211.6	201.9	207	237.467	27.8635	232.2	223.2	220.8	209.2	232.6
2x EtOH	313.2	306.3	309.9	601.6	607.9	589.7	539.2	543.1	489.3	477.8	131.166	330.2	321.2	310.2	492.1	462.7	512	497.4	517.3	475	435.344	87.843	303.3	311.4	303.8	480.7	472.7	482.4	349.7	357.1	355.3	379.6	77.1897	380.7	394	399.6	688.2	709.8	675.5	593.4	565.3	611	557.5	132.918	349.6	327	362.9	622	602.4
5x EtOH	563.7	600.9	641.8	549.7	605.4	574.3	465.3	451.7	432.6	542.822	75.0179	386.1	400.5	421.8	408.5	437.5	442.2	406.7	413.8	399.5	412.956	18.2106	187.8	177.2	167.7	425.2	407.4	415.1	291.5	292.4	303.8	296.456	103.478	619.4	624.1	603.4	552.6	660.4	601.5	500.7	490.2	486.2	570.944	65.3212	476.5	490	505.3	541.4	471.5
10x EtOH	1168.9	1273.1	1230.1	600.8	665	642.7	760.5	761.7	918.2	891.222	266.845	334	321.9	332.2	307.2	295.4	310.5	433.2	441.9	456.2	359.167	64.8322	177.5	181.4	169.5	289.5	285.7	305.7	326.7	318.6	329.1	264.856	68.2268	660.4	643.2	629.3	532.4	523.2	526.3	634.1	663.1	664.8	608.533	62.21	389.8	410.4	389.1	377.1	366.8
[truncated: 6 more columns]

## Sheet: Figure 3a
Figure 3a
Absorbance					Absorbance Normalised					Fluorescence					Fluorsescence Normalised
Wavelength	F8BT	F8BT-red	PFO		Wavelength	F8BT	F8BT-red	PFO		Wavelength	F8BT	F8BT-red	PFO		Wavelength	F8BT	F8BT-red	PFO
300	2.4821	2.4689	0.1437		300	0.80467	0.9188	0.34552		430	36.491	151.341	66630.9		430	0.00139	0.01631	0.62542
310	2.7789	2.5847	0.1206		310	0.90089	0.96189	0.28997		435	31.406	96.108	96206.8		435	0.0012	0.01036	0.90303
320	2.9123	2.608	0.1255		320	0.94414	0.97056	0.30176		440	27.064	59.929	106538		440	0.00103	0.00646	1
330	2.9495	2.605	0.139		330	0.9562	0.96945	0.33421		445	26.073	38.712	98551		445	0.000992494	0.00417	0.92503
340	2.9578	2.5803	0.1734		340	0.95889	0.96025	0.41693		450	26.403	22.273	80161		450	0.00101	0.0024	0.75242
350	2.9295	2.4409	0.2228		350	0.94972	0.90838	0.53571		455	27.838	13.887	65809.1		455	0.00106	0.0015	0.6177
360	2.653	2.2097	0.2819		360	0.86008	0.82234	0.67781		460	30.338	8.647	63184		460	0.00115	0.000932002	0.59307
370	2.225	2.1266	0.338		370	0.72133	0.79141	0.8127		465	35.512	8.281	71641.8		465	0.00135	0.000892553	0.67245
380	2.015	2.1515	0.3827		380	0.65325	0.80068	0.92017		470	44.595	8.421	63081.2		470	0.0017	0.000907643	0.5921
390	1.9804	2.2217	0.4004		390	0.64203	0.8268	0.96273		475	67.753	10.551	45893.6		475	0.00258	0.00114	0.43077
400	2.0508	2.3199	0.4159		400	0.66485	0.86335	1		480	121.883	12.591	32721.5		480	0.00464	0.00136	0.30713
410	2.2054	2.453	0.3852		410	0.71497	0.91288	0.92618		485	259.205	15.91	23765.5		485	0.00987	0.00171	0.22307
420	2.3987	2.5643	0.2758		420	0.77764	0.9543	0.66314		490	573.465	19.25	19558.1		490	0.02183	0.00207	0.18358
430	2.5817	2.6236	0.2225		430	0.83696	0.97637	0.53498		495	1160.58	22.013	18144.8		495	0.04418	0.00237	0.17031
440	2.7653	2.6567	0.2068		440	0.89649	0.98869	0.49723		500	2244.1	25.518	17129.5		500	0.08542	0.00275	0.16078
450	2.9006	2.6742	0.1584		450	0.94035	0.9952	0.38086		505	4489.06	26.44	15595.6		505	0.17088	0.00285	0.14638
460	2.9849	2.6844	0.1177		460	0.96768	0.999	0.283		510	7418.41	27.604	12112.6		510	0.28239	0.00298	0.11369
470	3.034	2.6871	0.1114		470	0.9836	1	0.26785		515	12657.8	27.772	9460.31		515	0.48183	0.00299	0.0888
480	3.0656	2.668	0.1		480	0.99384	0.99289	0.24044		520	17715.4	27.328	7742.35		520	0.67435	0.00295	0.07267
490	3.0846	2.5808	0.0958		490	1	0.96044	0.23034		525	21992.3	26.485	6109.79		525	0.83716	0.00285	0.05735
500	3.0676	2.265	0.0917		500	0.99449	0.84292	0.22049		530	24878.8	27.704	5551.84		530	0.94703	0.00299	0.05211
510	2.9222	1.9867	0.0891		510	0.94735	0.73935	0.21423		535	26270.2	29.822	4979.12		535	1	0.00321	0.04674
520	2.6055	1.8341	0.0804		520	0.84468	0.68256	0.19332		540	26135.4	33.532	4556.67		540	0.99487	0.00361	0.04277
530	2.2733	1.7343	0.0823		530	0.73698	0.64542	0.19788		545	25338.5	42.624	3980.7		545	0.96454	0.00459	0.03736
540	2.0335	1.652	0.0744		540	0.65924	0.61479	0.17889		550	24223.1	58.165	3575.99		550	0.92208	0.00627	0.03357
550	1.8599	1.5501	0.0676		550	0.60296	0.57687	0.16254		555	22908.4	89.224	3039.81		555	0.87203	0.00962	0.02853
560	1.7301	1.4451	0.0666		560	0.56088	0.53779	0.16013		560	21493.2	141.945	2689.28		560	0.81816	0.0153	0.02524
570	1.6148	1.3252	0.0645		570	0.5235	0.49317	0.15509		565	20021.9	232.139	2190.87		565	0.76215	0.02502	0.02056
580	1.5197	1.1796	0.0635		580	0.49267	0.43899	0.15268		570	18632	367.28	1972.18		570	0.70924	0.03959	0.01851
590	1.4411	1.0169	0.0598		590	0.46719	0.37844	0.14378		575	17252.5	627.001	1696.21		575	0.65673	0.06758	0.01592
600	1.375	0.8564	0.0609		600	0.44576	0.31871	0.14643		580	15763.9	971.305	1510.26		580	0.60007	0.10469	0.01418
610	1.3202	0.7414	0.0584		610	0.428	0.27591	0.14042		585	14215.9	1398.04	1372.53		585	0.54114	0.15069	0.01288
620	1.2756	0.6438	0.057		620	0.41354	0.23959	0.13705		590	12634.7	1989.85	1189.42		590	0.48095	0.21447	0.01116
630	1.2343	0.5753	0.057		630	0.40015	0.2141	0.13705		595	11135	2907.18	1022.01		595	0.42386	0.31335	0.00959
640	1.2002	0.528	0.0552		640	0.38909	0.19649	0.13272		600	9771.69	3801.89	917.472		600	0.37197	0.40978	0.00861
650	1.1772	0.4847	0.0613		650	0.38164	0.18038	0.14739		605	8507.3	4762.88	798.861		605	0.32384	0.51336	0.0075
660	1.1465	0.4542	0.0526		660	0.37169	0.16903	0.12647		610	7313.39	5690.47	687.293		610	0.27839	0.61334	0.00645
670	1.1187	0.4269	0.0522		670	0.36267	0.15887	0.12551		615	6211.33	7301.85	604.347		615	0.23644	0.78702	0.00567
680	1.0983	0.4038	0.0629		680	0.35606	0.15027	0.15124		620	5268.74	8113.41	505.178		620	0.20056	0.87449	0.00474
690	1.0729	0.3811	0.0512		690	0.34782	0.14183	0.12311		625	4480.3	8713	418.007		625	0.17055	0.93912	0.00392
700	1.0666	0.3622	0.0544		700	0.34578	0.13479	0.1308		630	3832.44	9100.34	361.081		630	0.14589	0.98086	0.00339
										635	3243.35	9277.88	316.811		635	0.12346	1	0.00297
										640	2740.71	9169.75	273.967		640	0.10433	0.98835	0.00257
										645	2281.63	8820.7	232.084		645	0.08685	0.95072	0.00218
										650	1871.67	8300.19	201.239		650	0.07125	0.89462	0.00189
										655	1526.21	7703.28	170.811		655	0.0581	0.83028	0.0016
										660	1244.84	7110.76	195.003		660	0.04739	0.76642	0.00183
										665	1008.49	6510.1	171.52		665	0.03839	0.70168	0.00161
										670	819.312	5916.78	147.826		670	0.03119	0.63773	0.00139
										675	657.512	5292.24	130.33		675	0.02503	0.57042	0.00122
										680	531.208	4699.55	119.323		680	0.02022	0.50653	0.00112
										685	421.786	4138.57	108.45		685	0.01606	0.44607	0.00102
										690	336.865	3606.9	98.421		690	0.01282	0.38876	0.000923811
										695	269.134	3134.14	85.09		695	0.01024	0.33781	0.000798682
										700	215.53	2716.29	71.456		700	0.0082	0.29277	0.000670709
										705	170.912	2339.49	57.31		705	0.00651	0.25216	0.00053793
										710	141.028	2040.98	50.607		710	0.00537	0.21998	0.000475013
										715	114.538	1782.22	46.581		715	0.00436	0.19209	0.000437224
										720	93.35	1532.32	44.241		720	0.00355	0.16516	0.00041526
										725	77.152	1306.29	40.188		725	0.00294	0.1408	0.000377217
										730	62.341	1109.93	37.039		730	0.00237	0.11963	0.00034766
										735	49.68	928.03	34.356		735	0.00189	0.10003	0.000322476
										740	39.792	760.244	29.985		740	0.00151	0.08194	0.000281449
										745	31.487	617.904	26.558		745	0.0012	0.0666	0.000249282
										750	25.839	504.67	25.336		750	0.000983586	0.05439	0.000237812

## Sheet: Figure 4b
Figure 4b
6:1, 120 seconds			5:1, 120 seconds			4:1, 120 seconds			5:1, 80 seconds
Local Fractal Dimension	Frequency		Local Fractal Dimension	Frequency		Local Fractal Dimension	Frequency		Local Fractal Dimension	Frequency
0	0.0005482		0	0.0006833		0	0		0	0
0.0133	0		0.0133	0		0.0133	0		0.0133	0
0.0266	0		0.0266	0		0.0266	0		0.0266	0
0.0399	0		0.0399	0		0.0399	0		0.0399	0
0.0532	0		0.0532	0		0.0532	0		0.0532	0
0.0665	0		0.0665	0		0.0665	0		0.0665	0
0.0798	0		0.0798	0		0.0798	0		0.0798	0
0.0931	0		0.0931	0		0.0931	0		0.0931	0
0.1064	0		0.1064	0		0.1064	0		0.1064	0
0.1197	0		0.1197	0.0020499		0.1197	0		0.1197	0
0.133	0		0.133	0		0.133	0		0.133	0
0.1463	0		0.1463	0		0.1463	0		0.1463	0
0.1596	0		0.1596	0		0.1596	0		0.1596	0
0.1729	0		0.1729	0		0.1729	0		0.1729	0
0.1862	0		0.1862	0		0.1862	0		0.1862	0
0.1995	0		0.1995	0.0010249		0.1995	0		0.1995	0
0.2128	0		0.2128	0		0.2128	0		0.2128	0
0.2261	0		0.2261	0		0.2261	0		0.2261	0
0.2394	0		0.2394	0		0.2394	0		0.2394	0
0.2527	0		0.2527	0		0.2527	0		0.2527	0
0.266	0		0.266	0		0.266	0		0.266	0
0.2793	0		0.2793	0		0.2793	0		0.2793	0
0.2926	0		0.2926	0		0.2926	0		0.2926	0
0.3059	0		0.3059	0		0.3059	0		0.3059	0
0.3192	0		0.3192	0		0.3192	0		0.3192	0
0.3325	0.0010965		0.3325	0.0006833		0.3325	0		0.3325	0
0.3458	0		0.3458	0		0.3458	0		0.3458	0
0.3591	0.0005482		0.3591	0		0.3591	0		0.3591	0
0.3724	0.0027412		0.3724	0.0013666		0.3724	0		0.3724	0
0.3857	0		0.3857	0		0.3857	0		0.3857	0
0.399	0.0010965		0.399	0		0.399	0		0.399	0
0.4123	0.0016447		0.4123	0.0010249		0.4123	0		0.4123	0
0.4256	0		0.4256	0		0.4256	0		0.4256	0
0.4389	0		0.4389	0.0003416		0.4389	0		0.4389	0
0.4522	0		0.4522	0		0.4522	0		0.4522	0
0.4655	0		0.4655	0.0006833		0.4655	0		0.4655	0
0.4788	0		0.4788	0.0003416		0.4788	0		0.4788	0
0.4921	0		0.4921	0		0.4921	0		0.4921	0
0.5054	0		0.5054	0.0003416		0.5054	0		0.5054	0
0.5187	0		0.5187	0		0.5187	0		0.5187	0
0.532	0		0.532	0.0010249		0.532	0		0.532	0
0.5453	0		0.5453	0		0.5453	0		0.5453	0
0.5586	0		0.5586	0.0003416		0.5586	0		0.5586	0
0.5719	0		0.5719	0.0020499		0.5719	0		0.5719	0
0.5852	0		0.5852	0		0.5852	0		0.5852	0
0.5985	0		0.5985	0.0020499		0.5985	0		0.5985	0
0.6118	0		0.6118	0.0003416		0.6118	0		0.6118	0
0.6251	0		0.6251	0.0006833		0.6251	0		0.6251	0
0.6384	0		0.6384	0.0006833		0.6384	0		0.6384	0
0.6517	0		0.6517	0		0.6517	0		0.6517	0
0.665	0		0.665	0.0006833		0.665	0		0.665	0
0.6783	0		0.6783	0.0003416		0.6783	0		0.6783	0
0.6916	0		0.6916	0.0003416		0.6916	0		0.6916	0
0.7049	0		0.7049	0		0.7049	0		0.7049	0
0.7182	0		0.7182	0		0.7182	0		0.7182	0
0.7315	0		0.7315	0.0006833		0.7315	0		0.7315	0
0.7448	0		0.7448	0		0.7448	0		0.7448	0
0.7581	0		0.7581	0		0.7581	0		0.7581	0
0.7714	0		0.7714	0		0.7714	0		0.7714	0
0.7847	0		0.7847	0		0.7847	0		0.7847	0
0.798	0		0.798	0		0.798	0		0.798	0
0.8113	0		0.8113	0		0.8113	0		0.8113	0
0.8246	0.0005482		0.8246	0		0.8246	0		0.8246	0
0.8379	0.0016447		0.8379	0		0.8379	0		0.8379	0
0.8512	0.0016447		0.8512	0		0.8512	0		0.8512	0
0.8645	0.002193		0.8645	0		0.8645	0		0.8645	0
0.8778	0.0016447		0.8778	0		0.8778	0		0.8778	0
0.8911	0.002193		0.8911	0		0.8911	0		0.8911	0
0.9044	0.0010965		0.9044	0		0.9044	0		0.9044	0
0.9177	0.0010965		0.9177	0		0.9177	0		0.9177	0
0.931	0.002193		0.931	0		0.931	0		0.931	0
0.9443	0.0010965		0.9443	0		0.9443	0		0.9443	0
0.9576	0		0.9576	0		0.9576	0		0.9576	0
0.9709	0		0.9709	0		0.9709	0		0.9709	0
0.9842	0.0010965		0.9842	0		0.9842	0		0.9842	0
0.9975	0.0005482		0.9975	0		0.9975	0		0.9975	0
1.0108	0.0005482		1.0108	0		1.0108	0		1.0108	0
1.0241	0		1.0241	0		1.0241	0		1.0241	0
1.0374	0		1.0374	0		1.0374	0		1.0374	0
1.0507	0		1.0507	0		1.0507	0		1.0507	0
1.064	0		1.064	0		1.064	0		1.064	0
1.0773	0		1.0773	0		1.0773	0		1.0773	0
1.0906	0		1.0906	0		1.0906	0		1.0906	0
1.1039	0		1.1039	0		1.1039	0		1.1039	0
1.1172	0		1.1172	0		1.1172	0		1.1172	0
1.1305	0		1.1305	0		1.1305	0		1.1305	0
1.1438	0		1.1438	0		1.1438	0		1.1438	0
1.1571	0		1.1571	0		1.1571	0		1.1571	0.0006696
1.1704	0		1.1704	0		1.1704	0		1.1704	0.0008929
1.1837	0		1.1837	0		1.1837	0		1.1837	0.0011161
1.197	0		1.197	0		1.197	0		1.197	0.0006696
1.2103	0		1.2103	0		1.2103	0		1.2103	0.0008929
1.2236	0		1.2236	0		1.2236	0		1.2236	0.0008929
1.2369	0		1.2369	0		1.2369	0		1.2369	0.0008929
1.2502	0		1.2502	0		1.2502	0		1.2502	0.0006696
1.2635	0		1.2635	0		1.2635	0		1.2635	0.0011161
1.2768	0		1.2768	0		1.2768	0		1.2768	0.0008929
1.2901	0		1.2901	0		1.2901	0		1.2901	0
1.3034	0		1.3034	0		1.3034	0		1.3034	0.0004464
1.3167	0		1.3167	0		1.3167	0		1.3167	0.0004464
1.33	0		1.33	0		1.33	0		1.33	0.0008929
1.3433	0		1.3433	0		1.3433	0		1.3433	0
1.3566	0.0032895		1.3566	0		1.3566	0		1.3566	0
1.3699	0.0093202		1.3699	0		1.3699	0		1.3699	0.0006696
1.3832	0.0191886		1.3832	0.0023915		1.3832	0		1.3832	0.0002232
1.3965	0.0323465		1.3965	0.0020499		1.3965	0		1.3965	0.0008929
1.4098	0.0367325		1.4098	0.0027332		1.4098	0		1.4098	0.0015625
1.4231	0.033443		1.4231	0.0037581		1.4231	0.0003549		1.4231	0.0020089
1.4364	0.0301535		1.4364	0.0013666		1.4364	0.0001774		1.4364	0.0029018
1.4497	0.0383772		1.4497	0.0023915		1.4497	0.0007097		1.4497	0.0040179
1.463	0.0630482		1.463	0.0023915		1.463	0.0001774		1.463	0.0055804
1.4763	0.0630482		1.4763	0.0027332		1.4763	0.0010646		1.4763	0.0053571
1.4896	0.0718202		1.4896	0.0010249		1.4896	0.0008872		1.4896	0.0075893
1.5029	0.0948465		1.5029	0.0017082		1.5029	0.0003549		1.5029	0.0078125
1.5162	0.0778509		1.5162	0.0071746		1.5162	0.0010646		1.5162	0.00625
1.5295	0.0712719		1.5295	0.0126409		1.5295	0.0031938		1.5295	0.0078125
1.5428	0.0564693		1.5428	0.0204988		1.5428	0.0019517		1.5428	0.0104911
1.5561	0.0548246		1.5561	0.0283567		1.5561	0.0026615		1.5561	0.0111607
1.5694	0.0493421		1.5694	0.0474889		1.5694	0.0026615		1.5694	0.0140625
1.5827	0.0422149		1.5827	0.0604715		1.5827	0.0021292		1.5827	0.0149554
1.596	0.0361842		1.596	0.0632046		1.596	0.0033712		1.596	0.0178571
1.6093	0.0279605		1.6093	0.0604715		1.6093	0.0040809		1.6093	0.0165179
1.6226	0.0126096		1.6226	0.0594465		1.6226	0.002484		1.6226	0.0171875
1.6359	0.0142544		1.6359	0.0734541		1.6359	0.0062101		1.6359	0.0236607
1.6492	0.0082237		1.6492	0.0655962		1.6492	0.0065649		1.6492	0.0272321
1.6625	0.0120614		1.6625	0.0768705		1.6625	0.0092264		1.6625	0.0272321
1.6758	0.0060307		1.6758	0.0614964		1.6758	0.011533		1.6758	0.025
1.6891	0.004386		1.6891	0.0573967		1.6891	0.012775		1.6891	0.0314732
1.7024	0.0010965		1.7024	0.0447557		1.7024	0.0186302		1.7024	0.0319196
1.7157	0.0010965		1.7157	0.0334814		1.7157	0.0227111		1.7157	0.0345982
1.729	0.0010965		1.729	0.0355313		1.729	0.0344216		1.729	0.0381696
1.7423	0.0005482		1.7423	0.0286983		1.7423	0.0454223		1.7423	0.040625
1.7556	0		1.7556	0.0283567		1.7556	0.0619234		1.7556	0.0404018
1.7689	0		1.7689	0.0184489		1.7689	0.0670688		1.7689	0.0397321
1.7822	0.0005482		1.7822	0.0239153		1.7822	0.0720369		1.7822	0.0377232
1.7955	0		1.7955	0.0160574		1.7955	0.0780696		1.7955	0.0377232
1.8088	0		1.8088	0.0099078		1.8088	0.0743435		1.8088	0.0350446
1.8221	0		1.8221	0.0081995		1.8221	0.0844571		1.8221	0.0332589
1.8354	0.0005482		1.8354	0.0044414		1.8354	0.0775373		1.8354	0.0386161
1.8487	0		1.8487	0.0037581		1.8487	0.0684883		1.8487	0.0375
1.862	0		1.862	0.0020499		1.862	0.0581973		1.862	0.0330357
1.8753	0.0005482		1.8753	0.0013666		1.8753	0.0496806		1.8753	0.0341518
1.8886	0		1.8886	0.0020499		1.8886	0.046132		1.8886	0.0323661
1.9019	0		1.9019	0.0003416		1.9019	0.0287438		1.9019	0.0375
1.9152	0		1.9152	0.0003416		1.9152	0.0191625		1.9152	0.0303571
1.9285	0		1.9285	0.0017082		1.9285	0.0067424		1.9285	0.0285714
1.9418	0		1.9418	0.0006833		1.9418	0.0035486		1.9418	0.0238839
1.9551	0		1.9551	0		1.9551	0.003726		1.9551	0.015625
1.9684	0		1.9684	0		1.9684	0.0023066		1.9684	0.0071429
1.9817	0		1.9817	0.0003416		1.9817	0.0010646		1.9817	0.0053571
1.995	0		1.995	0.0006833		1.995	0.0007097		1.995	0.0029018
2.0083	0		2.0083	0		2.0083	0.0003549		2.0083	0.0017857
2.0216	0		2.0216	0		2.0216	0		2.0216	0.0006696
2.0349	0		2.0349	0		2.0349	0.0001774		2.0349	0.0006696
2.0482	0		2.0482	0		2.0482	0.0003549		2.0482	0
2.0615	0		2.0615	0		2.0615	0		2.0615	0.0002232
2.0748	0		2.0748	0		2.0748	0.0001774		2.0748	0.0004464
2.0881	0		2.0881	0		2.0881	0.0001774		2.0881	0
2.1014	0		2.1014	0		2.1014	0		2.1014	0
2.1147	0		2.1147	0		2.1147	0		2.1147	0
2.128	0		2.128	0		2.128	0		2.128	0
2.1413	0		2.1413	0		2.1413	0		2.1413	0
2.1546	0		2.1546	0		2.1546	0		2.1546	0
2.1679	0		2.1679	0		2.1679	0		2.1679	0
2.1812	0		2.1812	0		2.1812	0		2.1812	0
2.1945	0		2.1945	0		2.1945	0		2.1945	0
2.2078	0		2.2078	0		2.2078	0		2.2078	0
2.2211	0		2.2211	0		2.2211	0		2.2211	0
2.2344	0		2.2344	0		2.2344	0		2.2344	0
2.2477	0		2.2477	0		2.2477	0		2.2477	0
2.261	0		2.261	0		2.261	0		2.261	0
2.2743	0		2.2743	0		2.2743	0		2.2743	0
2.2876	0		2.2876	0		2.2876	0		2.2876	0
2.3009	0		2.3009	0		2.3009	0		2.3009	0
2.3142	0		2.3142	0		2.3142	0		2.3142	0
2.3275	0		2.3275	0		2.3275	0		2.3275	0
2.3408	0		2.3408	0		2.3408	0		2.3408	0
2.3541	0		2.3541	0		2.3541	0		2.3541	0
2.3674	0		2.3674	0		2.3674	0		2.3674	0
2.3807	0		2.3807	0		2.3807	0		2.3807	0
2.394	0		2.394	0		2.394	0		2.394	0
2.4073	0		2.4073	0		2.4073	0		2.4073	0
2.4206	0		2.4206	0		2.4206	0		2.4206	0
2.4339	0		2.4339	0		2.4339	0		2.4339	0
2.4472	0		2.4472	0		2.4472	0		2.4472	0
2.4605	0		2.4605	0		2.4605	0		2.4605	0
2.4738	0		2.4738	0		2.4738	0		2.4738	0
2.4871	0		2.4871	0		2.4871	0		2.4871	0
2.5004	0		2.5004	0		2.5004	0		2.5004	0
2.5137	0		2.5137	0		2.5137	0		2.5137	0
2.527	0		2.527	0		2.527	0		2.527	0
2.5403	0		2.5403	0		2.5403	0		2.5403	0
2.5536	0		2.5536	0		2.5536	0		2.5536	0
2.5669	0		2.5669	0		2.5669	0		2.5669	0
2.5802	0		2.5802	0		2.5802	0		2.5802	0
2.5935	0		2.5935	0		2.5935	0		2.5935	0
2.6068	0		2.6068	0		2.6068	0		2.6068	0
2.6201	0		2.6201	0		2.6201	0		2.6201	0
2.6334	0		2.6334	0		2.6334	0		2.6334	0
2.6467	0		2.6467	0		2.6467	0		2.6467	0
2.66	0		2.66	0		2.66	0		2.66	0
2.6733	0		2.6733	0		2.6733	0		2.6733	0
2.6866	0		2.6866	0		2.6866	0		2.6866	0
2.6999	0		2.6999	0		2.6999	0		2.6999	0
2.7132	0		2.7132	0		2.7132	0		2.7132	0
2.7265	0		2.7265	0		2.7265	0		2.7265	0
2.7398	0		2.7398	0		2.7398	0		2.7398	0
2.7531	0		2.7531	0		2.7531	0		2.7531	0
2.7664	0		2.7664	0		2.7664	0		2.7664	0
2.7797	0		2.7797	0		2.7797	0		2.7797	0
2.793	0		2.793	0		2.793	0		2.793	0
2.8063	0		2.8063	0		2.8063	0		2.8063	0
2.8196	0		2.8196	0		2.8196	0		2.8196	0
2.8329	0		2.8329	0		2.8329	0		2.8329	0
2.8462	0		2.8462	0		2.8462	0		2.8462	0
2.8595	0		2.8595	0		2.8595	0		2.8595	0
2.8728	0		2.8728	0		2.8728	0		2.8728	0
2.8861	0		2.8861	0		2.8861	0		2.8861	0
2.8994	0		2.8994	0		2.8994	0		2.8994	0
2.9127	0		2.9127	0		2.9127	0		2.9127	0
2.926	0		2.926	0		2.926	0		2.926	0
2.9393	0		2.9393	0		2.9393	0		2.9393	0
2.9526	0		2.9526	0		2.9526	0		2.9526	0
2.9659	0		2.9659	0		2.9659	0		2.9659	0
2.9792	0		2.9792	0		2.9792	0		2.9792	0

## Sheet: Figure 4d
Figure 4d
	Ex	Ey
	0.998364	0.996792
	0.985228	0.970951
	0.998364	0.996792
	0.958712	0.996792
	0.985228	0.970951
	0.985228	0.996792
	0.958712	0.836641
	0.958712	0.918296
	0.998364	0.970951
	0.998364	0.996792
	0.985228	0.996792
	0.958712	0.970951
	0.863121	0.970951
	0.985228	0.996792
	0.998364	0.970951
		0.970951
		0.918296
		0.996792
		0.836641
		0.970951
		0.918296

## Sheet: Figure 5d
		Time	Same PUF Match Pairs	Normalised	Different PUF Match Pairs	Normalised
	Blue Channel	0h	2735	1	160	0.0585
		17h	947	0.34625	235	0.08592
		24h	656	0.23985	188	0.06874
		Time	Same PUF Match Pairs	Normalised	Different PUF Match Pairs	Normalised
	Green Channel	0h	2752	1	379	0.13772
		17h	1711	0.62173	421	0.15298
		24h	1419	0.51563	452	0.16424
		Time	Same PUF Match Pairs	Normalised	Different PUF Match Pairs	Normalised
	Red Channel	0h	2839	1	303	0.10673
		17h	1680	0.59176	399	0.14054
		24h	1311	0.46178	358	0.1261
			17h	24h	17h	24h
	Collated as %		Same PUF-UV 17 h	Same PUF-UV 24 h	Differ PUF-UV 17 h	Differ PUF-UV 24 h
		Red	59.1758	46.1782	14.0542	12.6101
		Green	62.173	51.5625	15.298	16.4244
		Blue	34.6252	23.9854	8.59232	6.87386

## Sheet: Figure S1
Figure S1
S1a								S1b
Spot 1		Spot 2			Spot 3			Spot 1		Spot 2 top right		Spot 2 bottom left		Spot 3 bottom right
	Intensity		Intensity		Intensity				Intensity		Intensity		Intensity		Intensity
0	0	0	105.078	0	388.484			0	1074	0	78.333	0	203.667	0	554.5
0.18038	0	0.18038	60.739	0.18038	14.067			0.18038	687.179	0.18038	352.726	0.18038	281.659	0.18038	1032.87
0.36075	504	0.36075	278.231	0.36075	67.903			0.36075	788.515	0.36075	386.714	0.36075	279.526	0.36075	835.956
0.54113	84	0.54113	3400.48	0.54113	17.508			0.54113	1055.53	0.54113	253.774	0.54113	353.067	0.54113	291.8
0.7215	335.833	0.7215	11229.8	0.7215	55.386			0.7215	618.086	0.7215	507.667	0.7215	398.967	0.7215	192.867
0.90188	296.562	0.90188	15971.4	0.90188	36.051			0.90188	493.181	0.90188	427.857	0.90188	407.741	0.90188	57.778
1.08225	158.792	1.08225	11610.7	1.08225	274.171			1.08225	1725.25	1.08225	361.071	1.08225	360.167	1.08225	1.7
1.26263	210.708	1.26263	5046.85	1.26263	363.381			1.26263	6318.82	1.26263	112.5	1.26263	430.119	1.26263	522.422
1.443	1854.25	1.443	1286.77	1.443	628.831			1.443	9481.14	1.443	257.714	1.443	483.97	1.443	370.822
1.62338	3851.6	1.62338	299.58	1.62338	727.656			1.62338	8388.81	1.62338	565.369	1.62338	369.778	1.62338	718.2
1.80375	10219.8			1.80375	2764.04			1.80375	4460.67	1.80375	828.643	1.80375	439.741	1.80375	907.333
1.98413	21823.9			1.98413	14057.6			1.98413	1417.36	1.98413	1095.14	1.98413	676.822	1.98413	535.089
2.1645	52359.3			2.1645	34394.9			2.1645	822.111	2.1645	2532.29	2.1645	752.5	2.1645	2182.3
2.34488	65535			2.34488	35691.3			2.34488	668.527	2.34488	4704	2.34488	2114.1	2.34488	3767.82
2.52525	65535			2.52525	11378.4			2.52525	203.108	2.52525	4825.5	2.52525	4394.11	2.52525	5970.62
2.70563	59531.4			2.70563	1856.87			2.70563	585.812	2.70563	3261.81	2.70563	6172.56	2.70563	6662
2.886	29836.8			2.886	187.664			2.886	898.988	2.886	1411.43	2.886	5029.02	2.886	5011.76
3.06638	8275.31			3.06638	610.793			3.06638	573.103	3.06638	559.107	3.06638	2615.83	3.06638	3497.13
3.24675	5475.21			3.24675	496.308			3.24675	337.75	3.24675	675.905	3.24675	1539.19	3.24675	2262.1
3.42713	4327.67			3.42713	205.042					3.42713	539.083	3.42713	566.459	3.42713	1329.07
3.6075	2056			3.6075	43.092					3.6075	631.143	3.6075	503.796	3.6075	652.778
3.78788	321.958			3.78788	113.29					3.78788	891.583	3.78788	612.6	3.78788	851.8
3.96825	73.667			3.96825	27.804					3.96825	813.19	3.96825	589.363	3.96825	1190.98
4.14863	58.5			4.14863	72.803					4.14863	347.714	4.14863	390.237	4.14863	806.911
4.329	35.833			4.329	217.599					4.329	302.524	4.329	570.022	4.329	303.5
				4.50938	59.979					4.50938	434.452	4.50938	700.296	4.50938	43.333
										4.68975	159.643	4.68975	342.007	4.68975	527.767
										4.87013	216.726	4.87013	380.067	4.87013	164.2
										5.0505	418.333	5.0505	580.37	5.0505	7.178
												5.23088	667.904	5.23088	396.311
												5.41126	674.5	5.41126	442

## Sheet: Figure S4
Figure S4
	Diameter (nm)	0.01 g/L, 0h	0.01 g/L, 4h	0.1 g/L, 0h	0.1 g/L, 4h
	1	0	0	0	0
	10	0	0	0	0
	52.7161	0	9.58013	0	7.76588
	66.8524	1.01239	29.7467	0.72569	16.0824
	84.7795	3.97224	33.2637	6.11725	19.6846
	107.514	7.97701	18.5639	11.5968	18.5786
	136.345	12.5033	0.83076	14.8812	14.6719
	172.907	16.6498	0	15.5814	9.90057
	219.273	19.0357	0	14.2439	5.59111
	278.073	18.3031	0	11.7261	2.4179
	352.641	13.8485	0	8.83711	0.58351
	447.206	6.62642	0	6.16261	0
	567.128	0.07153	0	4.0191	0
	719.208	0	0	2.49018	0
	912.071	0	1.55815	1.50312	0.14802
	1156.65		3.00114	0.912	0.47626
	1466.82		2.51591	0.5653	0.76825
	1860.16		0.93962	0.34755	0.91321
	2358.98		0	0.19367	0.89011
	2991.56		0	0.08183	0.73095
	3793.77		0	0.01518	0.49351
	4811.11		0	0	0.24523
	10000		0	0	0.05802
					0
					0
					0
					0
					0

## Sheet: Figure S6
Figure S6
Figure S6a				PFO:S=5:1 1ml H2O					PFO:S=5:3 1ml H2O					PFO:S=5:5 1ml H2O					PFO:S=5:1 0.5ml H2O					PFO:S=5:1 0.25ml H2O
PFO	Diameter1	Diameter2	Diameter3	Mean Diameter	Standard Deviation	Diameter4	Diameter5	Diameter6	Mean Diameter	Standard Deviation	Diameter7	Diameter8	Diameter9	Mean Diameter	Standard Deviation	Diameter10	Diameter11	Diameter12	Mean Diameter	Standard Deviation	Diameter13	Diameter14	Diameter15	Mean Diameter	Standard Deviation
Original	120.9	113.7	131.3	121.967	8.84835	130.6	116.6	119.3	122.167	7.4272	170	116.7	114.6	133.767	31.3966	168.1	166.7	156.8	163.867	6.15982	187.3	181.9	182.1	183.767	3.06159
10x H2O	119.1	112.8	126.3	119.4	6.755	124.6	122.1	117.5	121.4	3.60139	131.6	106	120	119.2	12.8187	154.7	159.6	163.4	159.233	4.36157	166	165.4	173.4	168.267	4.45571
2x EtOH	242.4	205.2	224.7	224.1	18.6073	223.3	220.1	232	225.133	6.15819	212.6	201.5	186.2	200.1	13.2556	258.9	263.9	222.9	248.567	22.3681	324.9	318.7	331.1	324.9	6.2
5x EtOH	305.1	298.9	309.2	304.4	5.18556	290.1	320.1	265.8	292	27.1998	272.5	279	278.4	276.633	3.59212	377.3	375.6	385.2	379.367	5.12282	409.2	395.3	408.5	404.333	7.83092
10x EtOH	392.4	426.9	459.6	426.3	33.604	226.8	241	242.9	236.9	8.7983	250.8	218.9	212.3	227.333	20.5889	361.2	358.3	365.7	361.733	3.72872	363.1	354.1	336.8	351.333	13.3665
				F8BT:S=5:1 1ml H2O					F8BT:S=5:3 1ml H2O					F8BT:S=5:5 1ml H2O					F8BT:S=5:1 0.5ml H2O					F8BT:S=5:1 0.25ml H2O
F8BT	Diameter1	Diameter2	Diameter3	Mean Diameter	Standard Deviation	Diameter4	Diameter5	Diameter6	Mean Diameter	Standard Deviation	Diameter7	Diameter8	Diameter9	Mean Diameter	Standard Deviation	Diameter10	Diameter11	Diameter12	Mean Diameter	Standard Deviation	Diameter13	Diameter14	Diameter15	Mean Diameter	Standard Deviation
Original	227.1	210	219	218.7	8.55395	174.6	176.6	176	175.733	1.02632	308.2	311.9	334	318.033	13.9507	249.3	234	241.5	241.6	7.65049	217.1	220.7	219.6	219.133	1.84481
10x H2O	209.3	196.8	306.9	237.667	60.2827	163.1	219.9	163.2	182.067	32.7647	414.5	411.7	421.2	415.8	4.8816	244.5	264.2	287.4	265.367	21.4738	232.2	223.2	220.8	225.4	6.00999
2x EtOH	313.2	306.3	309.9	309.8	3.45109	330.2	321.2	310.2	320.533	10.0167	303.3	311.4	303.8	306.167	4.53909	380.7	394	399.6	391.433	9.7079	349.6	327	362.9	346.5	18.1497
5x EtOH	563.7	600.9	641.8	602.133	39.0646	386.1	400.5	421.8	402.8	17.9608	187.8	177.2	167.7	177.567	10.055	619.4	624.1	603.4	615.633	10.8519	476.5	490	505.3	490.6	14.4094
10x EtOH	1168.9	1273.1	1230.1	1224.03	52.3642	334	321.9	332.2	329.367	6.52865	177.5	181.4	169.5	176.133	6.06658	660.4	643.2	629.3	644.3	15.5792	389.8	410.4	389.1	396.433	12.1006
				F8BT-red:S=5:1 1ml H2O					F8BT-red:S=5:3 1ml H2O					F8BT-red:S=5:5 1ml H2O					F8BT-red:S=5:1 0.5ml H2O					F8BT-red:S=5:1 0.25ml H2O
F8BT-red	Diameter1	Diameter2	Diameter3	Mean Diameter	Standard Deviation	Diameter4	Diameter5	Diameter6	Mean Diameter	Standard Deviation	Diameter7	Diameter8	Diameter9	Mean Diameter	Standard Deviation	Diameter10	Diameter11	Diameter12	Mean Diameter	Standard Deviation	Diameter13	Diameter14	Diameter15	Mean Diameter	Standard Deviation
Original	145.8	151.9	154.2	150.633	4.34089	133.7	138.1	138.3	136.7	2.6	135.3	134.5	139.9	136.567	2.91433	196.4	201.4	203.5	200.433	3.64737	204.1	202.1	199.3	201.833	2.41109
10x H2O	140.2	145.7	151.1	145.667	5.45008	121.3	131	127.5	126.6	4.91223	132.7	132.2	133.7	132.867	0.76376	192.5	184.4	199.4	192.1	7.508	210.9	205.6	197.8	204.767	6.58964
2x EtOH	288.9	285	274.5	282.8	7.44782	236.7	262.2	262.8	253.9	14.8987	270	257.1	251.7	259.6	9.40266	373.9	375.6	368.1	372.533	3.93234	364	352.2	359.7	358.633	5.97188
5x EtOH	379.8	388.2	383.5	383.833	4.20991	305.9	311.6	316.6	311.367	5.35381	313.8	313.2	302.4	309.8	6.41561	484.1	466.1	450.1	466.767	17.0098	476	461.8	459.9	465.9	8.7983
10x EtOH	382.4	373.6	379.3	378.433	4.46356	236.8	241.7	242.2	240.233	2.98385	236.6	239.4	236.9	237.633	1.53731	381	370.4	359.6	370.333	10.7002	359.8	357.2	366.5	361.167	4.79826
Figure S6b				PFO:S=5:1 1ml H2O					PFO:S=5:3 1ml H2O					PFO:S=5:5 1ml H2O					PFO:S=5:1 0.5ml H2O					PFO:S=5:1 0.25ml H2O
PFO	Diameter1	Diameter2	Diameter3	Mean Diameter	Standard Deviation	Diameter4	Diameter5	Diameter6	Mean Diameter	Standard Deviation	Diameter7	Diameter8	Diameter9	Mean Diameter	Standard Deviation	Diameter10	Diameter11	Diameter12	Mean Diameter	Standard Deviation	Diameter13	Diameter14	Diameter15	Mean Diameter	Standard Deviation
Original	113.3	141.9	114	123.067	16.3139	127.2	122.9	122.6	124.233	2.57358	110.5	116.8	115.6	114.3	3.34515	168.3	180.8	170.3	173.133	6.71441	183.5	181.3	171.1	178.633	6.61614
10x H2O	106.5	103.1	102.4	104	2.19317	151.2	113.4	106.5	123.7	24.0643	117.5	108.7	127.9	118.033	9.6111	183.9	166.4	174.9	175.067	8.75119	201.9	171.3	167.1	180.1	18.9958
2x EtOH	342.1	331.7	339.5	337.767	5.41233	328.2	319	331.8	326.333	6.60101	281.4	325.1	326.8	311.1	25.735	441.3	465.9	442.2	449.8	13.9503	486.6	473.4	486.9	482.3	7.70909
5x EtOH	330.5	338.6	344.2	337.767	6.88791	308	316.5	298	307.5	9.26013	299.6	275.4	285.8	286.933	12.1397	402.5	399.5	393	398.333	4.85627	386.9	420.7	413.9	407.167	17.8777
10x EtOH	320.1	294.9	278	297.667	21.1859	230.3	225.1	228.7	228.033	2.66333	213	212.6	217.9	214.5	2.95127	326.6	306.7	298.5	310.6	14.4503	308.7	306.1	327.8	314.2	11.8495
				F8BT:S=5:1 1ml H2O					F8BT:S=5:3 1ml H2O					F8BT:S=5:5 1ml H2O					F8BT:S=5:1 0.5ml H2O					F8BT:S=5:1 0.25ml H2O
F8BT	Diameter1	Diameter2	Diameter3	Mean Diameter	Standard Deviation	Diameter4	Diameter5	Diameter6	Mean Diameter	Standard Deviation	Diameter7	Diameter8	Diameter9	Mean Diameter	Standard Deviation	Diameter10	Diameter11	Diameter12	Mean Diameter	Standard Deviation	Diameter13	Diameter14	Diameter15	Mean Diameter	Standard Deviation
Original	198.5	206	212.6	205.7	7.05479	177.7	176.8	174.5	176.333	1.65025	172.4	168.4	176.7	172.5	4.1509	236.1	245.5	247.8	243.133	6.19866	223.7	227.8	214.5	222	6.81102
10x H2O	191.7	186.8	247.8	208.767	33.8925	165.1	172.4	183.4	173.633	9.21213	160.4	171.4	165.3	165.7	5.5109	238.6	235.3	246.7	240.2	5.866	209.2	232.6	219.6	220.467	11.7241
2x EtOH	601.6	607.9	589.7	599.733	9.24247	492.1	462.7	512	488.933	24.8021	480.7	472.7	482.4	478.6	5.17977	688.2	709.8	675.5	691.167	17.3414	622	602.4	600.7	608.367	11.8374
5x EtOH	549.7	605.4	574.3	576.467	27.9131	408.5	437.5	442.2	429.4	18.2519	425.2	407.4	415.1	415.9	8.92693	552.6	660.4	601.5	604.833	53.9772	541.4	471.5	533.3	515.4	38.2336
10x EtOH	600.8	665	642.7	636.167	32.5948	307.2	295.4	310.5	304.367	7.93872	289.5	285.7	305.7	293.633	10.6214	532.4	523.2	526.3	527.3	4.68081	377.1	366.8	380.6	374.833	7.17379
				F8BT-red:S=5:1 1ml H2O					F8BT-red:S=5:3 1ml H2O					F8BT-red:S=5:5 1ml H2O					F8BT-red:S=5:1 0.5ml H2O					F8BT-red:S=5:1 0.25ml H2O
F8BT-red	Diameter1	Diameter2	Diameter3	Mean Diameter	Standard Deviation	Diameter4	Diameter5	Diameter6	Mean Diameter	Standard Deviation	Diameter7	Diameter8	Diameter9	Mean Diameter	Standard Deviation	Diameter10	Diameter11	Diameter12	Mean Diameter	Standard Deviation	Diameter13	Diameter14	Diameter15	Mean Diameter	Standard Deviation
Original	149.6	155.9	155.3	153.6	3.47707	146.2	135.5	132.5	138.067	7.20162	131.4	132.4	135.9	133.233	2.36291	198.5	199.9	203.3	200.567	2.46847	203.9	201.3	197	200.733	3.48473
10x H2O	149.9	147.6	139.6	145.7	5.40648	123.2	130.4	140	131.2	8.42852	139.8	124.4	125.8	130	8.51587	197.9	209.2	185.9	197.667	11.6517	202.7	190.8	197.6	197.033	5.9702
2x EtOH	437.9	436.3	421	431.733	9.3297	367	380.5	358.4	368.633	11.1402	377.2	373.9	365.3	372.133	6.14356	542.1	541.7	512.3	532.033	17.0907	543.6	566.8	557.6	556	11.6825
5x EtOH	386.3	399.4	401.1	395.6	8.09877	336.6	340.4	342.3	339.767	2.9023	328.9	326.7	319.9	325.167	4.69184	484.4	493	498.7	492.033	7.19884	426.8	450.8	419.4	432.333	16.415
10x EtOH	340.2	333.6	323.3	332.367	8.51724	252.4	246	238.2	245.533	7.11149	243	239.3	235	239.1	4.00375	364.3	373.9	381.6	373.267	8.66737	369.5	385.7	366.6	373.933	10.2929
Figure S6c				PFO:S=5:1 1ml H2O					PFO:S=5:3 1ml H2O					PFO:S=5:5 1ml H2O					PFO:S=5:1 0.5ml H2O					PFO:S=5:1 0.25ml H2O
PFO	Diameter1	Diameter2	Diameter3	Mean Diameter	Standard Deviation	Diameter4	Diameter5	Diameter6	Mean Diameter	Standard Deviation	Diameter7	Diameter8	Diameter9	Mean Diameter	Standard Deviation	Diameter10	Diameter11	Diameter12	Mean Diameter	Standard Deviation	Diameter13	Diameter14	Diameter15	Mean Diameter	Standard Deviation
Original	130.6	130.4	135.9	132.3	3.11929	131	136.9	134.1	134	2.95127	111.5	110.1	111.8	111.133	0.90738	118.4	120.6	117.8	118.933	1.47422	145.2	138.2	136.1	139.833	4.7648
10x H2O	126.6	151.7	123.1	133.8	15.6003	131.4	104.9	112.9	116.4	13.5923	111	148.8	107.7	122.5	22.8362	108.1	112.6	155.2	125.3	25.9917	137.7	144.7	142.2	141.533	3.5473
2x EtOH	358.1	355.2	348.9	354.067	4.70354	352.2	357.4	343.7	351.1	6.91592	281.7	291.8	278.5	284	6.9419	315.2	329	315.4	319.867	7.91033	378.6	379.6	382.8	380.333	2.19393
5x EtOH	285.2	280.2	279.1	281.5	3.25115	259.4	271	286.5	272.3	13.5967	252.6	250.5	227.8	243.633	13.7522	237.8	242.1	249.7	243.2	6.02578	305.9	301.7	302.4	303.333	2.25019
10x EtOH	280.2	312.4	288.4	293.667	16.7336	339.2	314	319.7	324.3	13.2148	261	262.8	255.1	259.633	4.02782	249.1	260.2	253.6	254.3	5.58301	380.7	379.3	383.2	381.067	1.97569
				F8BT:S=5:1 1ml H2O					F8BT:S=5:3 1ml H2O					F8BT:S=5:5 1ml H2O					F8BT:S=5:1 0.5ml H2O					F8BT:S=5:1 0.25ml H2O
F8BT	Diameter1	Diameter2	Diameter3	Mean Diameter	Standard Deviation	Diameter4	Diameter5	Diameter6	Mean Diameter	Standard Deviation	Diameter7	Diameter8	Diameter9	Mean Diameter	Standard Deviation	Diameter10	Diameter11	Diameter12	Mean Diameter	Standard Deviation	Diameter13	Diameter14	Diameter15	Mean Diameter	Standard Deviation
Original	192.1	198.8	203.8	198.233	5.87055	182.5	180.6	185.8	182.967	2.63122	138.7	137.5	144.1	140.1	3.51568	220.4	211	209.9	213.767	5.7709	188.7	203.2	195.6	195.833	7.25282
10x H2O	187.9	176	177.8	180.567	6.41431	179.5	186.5	168.5	178.167	9.07377	128.8	131.5	131	130.433	1.43643	211.6	201.9	207	206.833	4.85215	210.7	199.2	177.9	195.933	16.6422
2x EtOH	539.2	543.1	489.3	523.867	29.9991	497.4	517.3	475	496.567	21.1623	349.7	357.1	355.3	354.033	3.85919	593.4	565.3	611	589.9	23.0502	549.2	502.7	529.3	527.067	23.3303
5x EtOH	465.3	451.7	432.6	449.867	16.4269	406.7	413.8	399.5	406.667	7.15006	291.5	292.4	303.8	295.9	6.85638	500.7	490.2	486.2	492.367	7.48888	437.5	428.8	473.7	446.667	23.8122
10x EtOH	760.5	761.7	918.2	813.467	90.7037	433.2	441.9	456.2	443.767	11.6131	326.7	318.6	329.1	324.8	5.50182	634.1	663.1	664.8	654	17.2549	415.6	380.3	386.1	394	18.9296
				F8BT-red:S=5:1 1ml H2O					F8BT-red:S=5:3 1ml H2O					F8BT-red:S=5:5 1ml H2O					F8BT-red:S=5:1 0.5ml H2O					F8BT-red:S=5:1 0.25ml H2O
F8BT-red	Diameter1	Diameter2	Diameter3	Mean Diameter	Standard Deviation	Diameter4	Diameter5	Diameter6	Mean Diameter	Standard Deviation	Diameter7	Diameter8	Diameter9	Mean Diameter	Standard Deviation	Diameter10	Diameter11	Diameter12	Mean Diameter	Standard Deviation	Diameter13	Diameter14	Diameter15	Mean Diameter	Standard Deviation
Original	134.4	139.5	133.2	135.7	3.34515	156.2	149.6	146.7	150.833	4.86861	154.3	154.7	158.4	155.8	2.26053	235	254.8	240.5	243.433	10.2207	228.2	214.9	216.1	219.733	7.35686
10x H2O	139.5	137.6	121.7	132.933	9.77463	140.7	138.1	139.8	139.533	1.32035	150.9	158.2	149.3	152.8	4.74447	230.9	233.4	237	233.767	3.06649	196.9	202.4	211	203.433	7.10657
2x EtOH	353.6	364.1	386.6	368.1	16.8597	398.8	400.8	397.6	399.067	1.61658	434.6	424.6	420.7	426.633	7.16961	613.6	617.2	603.4	611.4	7.15821	569.1	571	563.1	567.733	4.12351
5x EtOH	337.3	327.4	351	338.567	11.8509	326.5	309.4	326.6	320.833	9.90168	324.3	345.3	362.9	344.167	19.3249	494.9	534.2	498.7	509.267	21.6763	474	451.4	476.7	467.367	13.8933
10x EtOH	409.7	400.9	425.3	411.967	12.3569	276.7	284	253.2	271.3	16.0944	283.2	270.5	273.1	275.6	6.70895	460.7	453.2	448.4	454.1	6.19919	374.6	376.8	369.5	373.633	3.74477

## Sheet: Figure S7
Figure S7
				PFO:S=5:1 1ml H2O					PFO:S=5:3 1ml H2O					PFO:S=5:5 1ml H2O					PFO:S=5:1 0.5ml H2O					PFO:S=5:1 0.25ml H2O
PFO	Diameter1	Diameter2	Diameter3	Mean Diameter	Standard Deviation	Diameter4	Diameter5	Diameter6	Mean Diameter	Standard Deviation	Diameter7	Diameter8	Diameter9	Mean Diameter	Standard Deviation	Diameter10	Diameter11	Diameter12	Mean Diameter	Standard Deviation	Diameter13	Diameter14	Diameter15	Mean Diameter	Standard Deviation
Original	120.9	113.7	131.3	113.3	141.9	114	130.6	130.4	135.9	125.778	10.6159	130.6	116.6	119.3	127.2	122.9	122.6	131	136.9	134.1	126.8	6.89819	170	116.7	114.6	110.5	116.8	115.6	111.5	110.1	111.8	119.733	19.0288	168.1	166.7	156.8	168.3	180.8	170.3	118.4	120.6	117.8	151.978	25.5267	187.3	181.9	182.1	183.5	181.3
10x H2O	119.1	112.8	126.3	106.5	103.1	102.4	126.6	151.7	123.1	119.067	15.4927	124.6	122.1	117.5	151.2	113.4	106.5	131.4	104.9	112.9	120.5	14.3056	131.6	106	120	117.5	108.7	127.9	111	148.8	107.7	119.911	14.0915	154.7	159.6	163.4	183.9	166.4	174.9	108.1	112.6	155.2	153.2	26.0318	166	165.4	173.4	201.9	171.3
2x EtOH	242.4	205.2	224.7	342.1	331.7	339.5	358.1	355.2	348.9	305.311	62.1213	223.3	220.1	232	328.2	319	331.8	352.2	357.4	343.7	300.856	58.0744	212.6	201.5	186.2	281.4	325.1	326.8	281.7	291.8	278.5	265.067	52.2817	258.9	263.9	222.9	441.3	465.9	442.2	315.2	329	315.4	339.411	89.4261	324.9	318.7	331.1	486.6	473.4
5x EtOH	305.1	298.9	309.2	330.5	338.6	344.2	285.2	280.2	279.1	307.889	24.9336	290.1	320.1	265.8	308	316.5	298	259.4	271	286.5	290.6	22.0462	272.5	279	278.4	299.6	275.4	285.8	252.6	250.5	227.8	269.067	21.7048	377.3	375.6	385.2	402.5	399.5	393	237.8	242.1	249.7	340.3	73.4334	409.2	395.3	408.5	386.9	420.7
10x EtOH	392.4	426.9	459.6	320.1	294.9	278	280.2	312.4	288.4	339.211	68.8025	226.8	241	242.9	230.3	225.1	228.7	339.2	314	319.7	263.078	46.7746	250.8	218.9	212.3	213	212.6	217.9	261	262.8	255.1	233.822	22.756	361.2	358.3	365.7	326.6	306.7	298.5	249.1	260.2	253.6	308.878	47.2149	363.1	354.1	336.8	308.7	306.1
				F8BT-red:S=5:1 1ml H2O					F8BT-red:S=5:3 1ml H2O					F8BT-red:S=5:5 1ml H2O					F8BT-red:S=5:1 0.5ml H2O					F8BT-red:S=5:1 0.25ml H2O
F8BT-red	Diameter1	Diameter2	Diameter3	Mean Diameter	Standard Deviation	Diameter4	Diameter5	Diameter6	Mean Diameter	Standard Deviation	Diameter7	Diameter8	Diameter9	Mean Diameter	Standard Deviation	Diameter10	Diameter11	Diameter12	Mean Diameter	Standard Deviation	Diameter13	Diameter14	Diameter15	Mean Diameter	Standard Deviation
Original	145.8	151.9	154.2	149.6	155.9	155.3	134.4	139.5	133.2	146.644	8.91952	133.7	138.1	138.3	146.2	135.5	132.5	156.2	149.6	146.7	141.867	8.13373	135.3	134.5	139.9	131.4	132.4	135.9	154.3	154.7	158.4	141.867	10.7742	196.4	201.4	203.5	198.5	199.9	203.3	235	254.8	240.5	214.811	22.1762	204.1	202.1	199.3	203.9	201.3
10x H2O	140.2	145.7	151.1	149.9	147.6	139.6	139.5	137.6	121.7	141.433	8.90281	121.3	131	127.5	123.2	130.4	140	140.7	138.1	139.8	132.444	7.51417	132.7	132.2	133.7	139.8	124.4	125.8	150.9	158.2	149.3	138.556	11.8143	192.5	184.4	199.4	197.9	209.2	185.9	230.9	233.4	237	207.844	20.8368	210.9	205.6	197.8	202.7	190.8
2x EtOH	288.9	285	274.5	437.9	436.3	421	353.6	364.1	386.6	360.878	65.5362	236.7	262.2	262.8	367	380.5	358.4	398.8	400.8	397.6	340.533	66.9521	270	257.1	251.7	377.2	373.9	365.3	434.6	424.6	420.7	352.789	74.0686	373.9	375.6	368.1	542.1	541.7	512.3	613.6	617.2	603.4	505.322	105.779	364	352.2	359.7	543.6	566.8
5x EtOH	379.8	388.2	383.5	386.3	399.4	401.1	337.3	327.4	351	372.667	27.1289	305.9	311.6	316.6	336.6	340.4	342.3	326.5	309.4	326.6	323.989	13.8063	313.8	313.2	302.4	328.9	326.7	319.9	324.3	345.3	362.9	326.378	18.2053	484.1	466.1	450.1	484.4	493	498.7	494.9	534.2	498.7	489.356	23.3551	476	461.8	459.9	426.8	450.8
10x EtOH	382.4	373.6	379.3	340.2	333.6	323.3	409.7	400.9	425.3	374.256	35.4843	236.8	241.7	242.2	252.4	246	238.2	276.7	284	253.2	252.356	16.9343	236.6	239.4	236.9	243	239.3	235	283.2	270.5	273.1	250.778	19.0482	381	370.4	359.6	364.3	373.9	381.6	460.7	453.2	448.4	399.233	41.8563	359.8	357.2	366.5	369.5	385.7
[truncated: 6 more columns]

[truncated: 1 more sheets: Figure S10]
